# Supplementary material for: Genome-Wide Analyses Reveal Genetic Convergence of Prolificacy between Goats and Sheep
Source: Genes (Basel). 2021 Mar 26;12(4):480. doi: 10.3390/genes12040480 (PMC8065816; doi:10.3390/genes12040480)
Supplement: Supplementary file 1 [file genes-12-00480-s001.zip]

Archive with 3 entries (3 files):
- Additional Figure S1-S2.pdf
- Additional Table S1.xlsx
- Additional Table S2-S11.xlsx
